# Supplementary material for: Gating intermediates reveal inhibitory role of the voltage sensor in a cyclic nucleotide-modulated ion channel
Source: Nat Commun. 2022 Nov 14;13:6919. doi: 10.1038/s41467-022-34673-z (PMC9663499; doi:10.1038/s41467-022-34673-z)
Supplement: Supplementary file 4 — Source data [file 41467_2022_34673_MOESM4_ESM.xlsx]

## Sheet: Figure 1E
Voltage	-100	-75	-50	-25	0	25	50	75	100	Voltage in mV, amplitude in pA
WT	-16.6			-3.1		1.5	2.8	3.78	4.3
	-17.1	-11.7	-7.3	-3.8		2.2	3.6	4.2	5.1
	-17.1	-10.7	-7	-3.5		2.1	4	4.7	5.5
	-18.2	-12.9	-7.9	-3.7		2.3	3.9	5	6.2
	-15.6	-11.8	-6.8	-3.4		2	4.1	4.4	5.1
	-15.8	-11.3	-6.6	-3		2.1	3.5	3.8	5.1
	-15.8	-10.1	-6.7	-3		2	3.7	5.2	7.2
	-12.2	-8.4	-5	-2.2		2.1	3.1	4	4.1
	-20.5	-12.8	-9.1	-4.2		2.7	4.6	6	7.2
	-17.3	-12.1	-6.5	-3.3		2.2	3.9	5	5.7
	-15.4	-10.8	-6.7	-3.3		1.9	3.2	4.6	4.9
Mean	-16.5091	-11.26	-6.96	-3.31818		2.1	3.67273	4.60727	5.49091
	2.04326	1.34594	1.05008	0.519265		0.289828	0.51008	0.672445	1.02709
SEM	0.616066	0.425624	0.332064	0.156564		0.0873863	0.153795	0.20275	0.309679
Y26F	-16.5	-11.8	-7.1	-3		3.5	5.8	7.5	8.7
	-12.6	-9.2	-5.3	-2.1		2.5	3.7	4.6	5.3
	-16.6	-11.8	-7	-2.9		3.1	5	6.3	7.5
	-14.1	-9.6	-5.7	-2.2		3.5	5.3	6.7	7.8
Mean	-14.95	-10.6	-6.275	-2.55		3.15	4.95	6.275	7.325
	1.94679	1.39523	0.910586	0.465475		0.472582	0.896289	1.22304	1.44309
SEM	0.973396	0.697615	0.455293	0.232737		0.236291	0.448144	0.611521	0.721543
R120A	-20.4	-14.6	-9.2	-4		4.3	7.4	10	12
	-15.5	-10.2	-6.3	-2.7		2.6	4.2	5.5	6.2
	-10.3								6.4
	-18.6	-13.5	-8.5	-4		3.2	5.5	7.3	8.5
	-17	-12.4	-7.4	-2.8		2.7	6	6.3	6.5
	-15.3	-10.1	-6.3	-2.7		2.6	4	5.1	5.8
Mean	-16.1833	-12.16	-7.54	-3.24		3.08	5.42	6.84	7.56667
	3.46838	1.99324	1.30115	0.694982		0.725948	1.39356	1.95653	2.367
SEM	1.41596	0.891403	0.581893	0.310805		0.324654	0.623217	0.874986	0.966322

## Sheet: Figure 1F
Voltage	-100	-75	-50	-25	0	25	50	75	100	125	150	175	200	Voltage in mV, open probability in number
WT	0.035	0.037	0.05	0.06		0.1	0.17	0.24	0.35
	0.06	0.06	0.09	0.1		0.17	0.27
	0.06								0.57
	0.09	0.11	0.11	0.19		0.28	0.41	0.56	0.51
	0.08	0.04	0.04	0.06		0.1	0.2	0.31	0.44
	0.02	0.04	0.04	0.07		0.05	0.08	0.18	0.26
										0.453	0.609	0.73	0.79
										0.64	0.661
										0.79	0.84
										0.434	0.48	0.59	0.67
												0.626
													0.75
													0.59
Mean	0.0575	0.0574	0.066	0.096		0.14	0.226	0.3225	0.426	0.57925	0.6475	0.648667	0.7
	0.0264102	0.0308026	0.0320936	0.0550454		0.0891628	0.12341	0.167008	0.123814	0.168466	0.149195	0.0727003	0.0886942
SEM	0.0107819	0.0137753	0.0143527	0.0246171		0.0398748	0.0551906	0.083504	0.0553715	0.0842332	0.0745973	0.0419735	0.0443471
Y26F	0.342	0.361	0.435	0.447		0.695	0.689	0.809	0.864	0.905	0.948	0.967	0.983
	0.375	0.414	0.325	0.41		0.558	0.634	0.733	0.827	0.917	0.953	0.954	0.978
	0.13	0.124	0.164	0.196		0.459	0.545	0.685	0.703	0.852	0.898	0.937	0.95
	0.103	0.108	0.126	0.169		0.242	0.331	0.364	0.5	0.68	0.79	0.85	0.91
	0.1	0.09	0.1	0.134		0.279	0.303	0.526	0.573	0.675	0.794	0.814	0.9
	0.08	0.117	0.136	0.133		0.268	0.423	0.547	0.666	0.753	0.854	0.848	0.915
	0.033	0.042	0.055	0.065		0.137	0.2	0.289	0.385	0.509	0.6	0.761
	0.074	0.09	0.127	0.158		0.222	0.348	0.401	0.475	0.515	0.71	0.827	0.784
	0.202	0.26	0.286	0.347		0.421	0.583	0.667	0.726	0.847	0.908	0.936	0.934
	0.273	0.343	0.361	0.417		0.555	0.671	0.787	0.814	0.887	0.926	0.953	0.963
	0.017	0.027	0.023	0.033		0.052	0.096	0.136	0.204	0.292	0.442	0.523	0.611
	0.035	0.054	0.076	0.097		0.265	0.364	0.463	0.582	0.7	0.817	0.867	0.859
Mean	0.147	0.169167	0.1845	0.217167		0.346083	0.43225	0.533917	0.609917	0.711	0.803333	0.853083	0.889727
	0.122698	0.136813	0.133216	0.147272		0.191231	0.191849	0.211062	0.196885	0.192672	0.15431	0.12319	0.108821
SEM	0.0354198	0.0394945	0.0384561	0.0425138		0.0552037	0.055382	0.0609282	0.0568358	0.0556196	0.0445456	0.0355618	0.0328108
R120A	0.133	0.171	0.194	0.207		0.344	0.608
	0.056	0.054	0.082	0.09		0.209	0.287	0.417	0.545	0.674	0.786	0.783	0.85
	0.309	0.368	0.42
	0.338	0.353	0.435	0.389		0.652	0.751	0.812	0.89	0.878	0.97	0.96
	0.217	0.281	0.29	0.377		0.381	0.603	0.742	0.846	0.92	0.94	0.96
	0.282	0.333	0.376	0.388		0.617
	0.06	0.08	0.102
	0.05	0.067	0.09	0.095		0.216	0.321	0.436
	0.063	0.083	0.094	0.134		0.263	0.39	0.543	0.698
	0.162						0.65	0.813	0.85	0.928	0.935	0.97
	0.06		0.09						0.558	0.71	0.79	0.816	0.9
	0.18	0.218	0.242	0.324		0.421	0.557	0.655	0.759	0.826	0.88	0.895	0.944
	0.122	0.175	0.212	0.249
	0.113	0.169	0.276	0.31		0.45	0.55	0.606
	0.095	0.14	0.142	0.242		0.463	0.552	0.722	0.771	0.879	0.949
	0.26	0.347	0.416	0.509		0.667	0.77	0.8	0.891	0.954	0.978	0.998
	0.148	0.19	0.257	0.307		0.462	0.655	0.764	0.822	0.9	0.96	0.966	0.995
	0.106	0.106	0.151	0.193		0.392
	0.137	0.171	0.215	0.236		0.419	0.518	0.657	0.737
	0.034	0.044	0.078	0.132		0.196	0.347
	0.097	0.107	0.126	0.153		0.272
	0.04	0.032	0.056	0.079		0.186	0.288	0.328	0.561
	0.044	0.08	0.083	0.1		0.187	0.302	0.345	0.373
	0.135136	0.1699	0.201571	0.239278		0.379588	0.502733	0.617143	0.715462	0.852111	0.909778	0.9185	0.92225
	0.0905335	0.108941	0.123449	0.123487		0.158264	0.165158	0.174774	0.16034	0.0981306	0.0745365	0.0793653	0.0618621
	0.0188775	0.0237729	0.0263194	0.0283299		0.0373031	0.0412894	0.0467102	0.0444703	0.0327102	0.0248455	0.0280599	0.030931

## Sheet: Figure 1G
cAMP concentration	1	5	10	20	50	100	200	500	1000	Concentration in µM, open probability in number
WT	0.003	0.007	0.25	0.5	0.28	0.47		0.19	0.58
	0.009	0.001	0.03	0.27	0.27	0.72		0.54	0.22
	0.01	0.03	0.08	0.59	0.718	0.31		0.76	0.43
		0.01	0.04	0.19	0.41	0.47		0.65	0.79
		0.009	0.03	0.33	0.57	0.46		0.44	0.61
		0.01	0.09	0.2	0.18	0.47		0.56	0.23
			0.12	0.32	0.38	0.62		0.22	0.29
			0.15	0.153	0.23	0.51		0.37	0.3
			0.04	0.24	0.56	0.83		0.36	0.58
			0.127	0.25	0.12	0.59		0.39	0.19
			0.05	0.2	0.58	0.18		0.745	0.63
					0.65	0.37		0.4	0.42
					0.74	0.14		0.43	0.76
					0.71			0.31	0.58
					0.55				0.59
					0.63				0.25
					0.53				0.45
									0.66
									0.32
Mean	0.00733333	0.0111667	0.0915455	0.294818	0.476941	0.472308		0.454643	0.467368
	0.00378594	0.00982683	0.067337	0.136313	0.200216	0.195625		0.176335	0.19055
SEM	0.00218581	0.00401179	0.0203029	0.0411001	0.0485596	0.0542567		0.0471276	0.0437152
Y26F		0.242	0.144	0.121	0.37	0.51	0.703	0.63	0.753
		0.013	0.161	0.081	0.376	0.574	0.5	0.646	0.686
		0.091	0.036	0.22	0.359	0.363	0.573	0.63	0.541
		0.024	0.069	0.264		0.426	0.666	0.51	0.333
		0.095		0.381		0.397	0.385	0.437	0.579
		0.03		0.161		0.546	0.475	0.373	0.424
		0.115		0.1		0.517	0.726	0.355	0.682
		0.02					0.204	0.711	0.44
							0.582	0.691	0.7
								0.475	0.64
								0.627	0.881
								0.7	0.518
									0.267
Mean		0.07875	0.1025	0.189714	0.368333	0.476143	0.534889	0.565417	0.572615
		0.0770227	0.0596909	0.106802	0.00862168	0.0804683	0.166735	0.128891	0.175057
SEM		0.0272316	0.0298454	0.0403672	0.00497773	0.0304141	0.0555784	0.0372077	0.0485522
R120A		0.018	0.073	0.06	0.195	0.457	0.545	0.911	0.6
		0.002	0.037	0.312	0.48	0.584	0.89	0.536	0.717
		0.008	0.11	0.441	0.379	0.678	0.846	0.63	0.7
		0.04	0.004	0.309	0.25	0.4	0.698	0.75	0.73
		0.05	0.24		0.49	0.79	0.85	0.761	0.923
		0.04	0.04				0.558	0.739
		0.003	0.09				0.759	0.642
			0.165				0.771
							0.891
							0.822
							0.737
							0.561
							0.373
Mean		0.023	0.094875	0.2805	0.3588	0.5818	0.715462	0.709857	0.734
		0.0199917	0.0768383	0.159358	0.133209	0.159086	0.16034	0.120238	0.117407
SEM		0.00755614	0.0271664	0.079679	0.059573	0.0711452	0.0444703	0.0454456	0.0525062

## Sheet: Figure 4F
Voltage	-100	-75	-50	-25	25	50	75	100	Voltage is in mV, open time is in millisecond
WT	0.56	0.55	0.65	0.71	1.17	1.35	2.15	2.56
	0.88	0.52	0.51	0.74	0.97	1.5	2.61	3.99
	0.47	0.6	0.56	0.77	0.93	1.07	1.54	2.05
	0.39	0.4	0.42	0.54	0.65	0.92	1.19	1.67
	0.37	0.38	0.44	0.52	0.75	0.93	1.22	1.7
	0.45	0.53	0.6	0.71	1.33	1.92	2.52	3.36
Mean	0.52	0.496667	0.53	0.665	0.966667	1.28167	1.87167	2.555
	0.18868	0.0873308	0.0903327	0.107098	0.253745	0.389637	0.639106	0.946208
SEM	0.0770281	0.0356526	0.0368782	0.0437226	0.103591	0.159068	0.260914	0.386288
Y26F	1.13	1.52	2.07	2.11	4.63	5.67	6.9	11.38
	1.21	1.64	1.21	1.92	3.09	4.78	7.09	12.83
	0.51	0.44	0.51	0.53	1.13	1.5	1.89	2.39
	0.69	0.7	0.8	0.86	1.92	2.14	4.33	5.23
	0.81	1.07	1.22	1.25	2.23	3.51	5.03	7.68
	0.45	0.52	0.61	0.74	1.09	1.56	2.11	3
	0.9	0.98	1.29	1.6	2.5	3.27	4.4	5.78
	0.97	1.02	1.21	1.45	2.78	3.59	5.6	8.47
Mean	0.83375	0.98625	1.115	1.3075	2.42125	3.2525	4.66875	7.095
	0.274014	0.43395	0.491644	0.567595	1.14568	1.48956	1.93812	3.73397
SEM	0.0968787	0.153424	0.173823	0.200675	0.405059	0.526639	0.685231	1.32016
R120A	0.95	1.2	1.34	1.67	3.74	6.58
	1.73	1.97	2.52	2.92	5.54	7.87	9.48	14.92
	0.34	0.46	0.56	0.71	1.28	1.64	3.56	6.01
	1.21	1.31	1.67	1.98	3.47	4.96	6.98	9.75
	0.65	0.96	1.3	2.05	2.98	4.8	5.84
	0.55	0.82	0.8	1.2	2.4	3.22	5.51	9.4
	0.71	1	1.59	2.48	4.99	6.31	10.5	17.76
	1.41	1.72	2.2	2.86	4.28	6.7	9.18	15.19
	0.46	0.51	0.67	0.86	1.32
	0.36	0.42	0.44	0.56	1.06	1.43
	2.1	2.08	2.45	2.8
	0.64	0.54	0.66	0.76	1.28	1.58	2.15	3.23
Mean	0.925833	1.0825	1.35	1.7375	2.94	4.509	6.65	10.8943
	0.569457	0.587276	0.748161	0.902332	1.60132	2.40068	2.95429	5.29052
SEM	0.164388	0.169532	0.215976	0.260481	0.482816	0.759162	1.0445	1.99963

## Sheet: Supplementary Fig. 1B
Voltage	-100	-75	-50	-25	0	25	50	75	100	Voltage is in mV, open probability is in number
WT	0.035	0.037	0.05	0.06		0.1	0.17	0.24	0.35
	0.06	0.06	0.09	0.1		0.17	0.27
	0.06								0.57
	0.09	0.11	0.11	0.19		0.28	0.41	0.56	0.51
	0.08	0.04	0.04	0.06		0.1	0.2	0.31	0.44
	0.02	0.04	0.04	0.07		0.05	0.08	0.18	0.26
Mean	0.0575	0.0574	0.066	0.096		0.14	0.226	0.3225	0.426
	0.0264102	0.0308026	0.0320936	0.0550454		0.0891628	0.12341	0.167008	0.123814
SEM	0.0107819	0.0137753	0.0143527	0.0246171		0.0398748	0.0551906	0.083504	0.0553715
L54F	0.05	0.04	0.035
	0.02	0.03	0.05	0.06		0.133	0.2	0.28	0.387
	0.345	0.384	0.457	0.51		0.64	0.745	0.84	0.86
	0.01	0.01	0.02	0.02		0.07	0.08	0.13	0.19
	0.01	0.011	0.017	0.018		0.032	0.051	0.112	0.14
	0.1								0.787
	0.08	0.12	0.15	0.17		0.25	0.261	0.426
	0.07	0.12	0.158	0.179		0.324	0.442	0.534	0.64
	0.16	0.2	0.21	0.3		0.41	0.483	0.569	0.59
	0.01	0.011	0.044	0.08		0.163	0.124	0.28	0.294
Mean	0.0855	0.102889	0.126778	0.167125		0.25275	0.29825	0.396375	0.486
	0.103292	0.12441	0.142351	0.168319		0.201529	0.240402	0.246499	0.272293
SEM	0.0326637	0.04147	0.0474502	0.0595097		0.0712513	0.0849949	0.0871505	0.0962703
L54Y	0.026	0.033	0.046	0.06		0.104	0.155	0.234	0.328
	0.042	0.05	0.06	0.07		0.139	0.197	0.262	0.346
	0.042	0.07	0.09	0.127		0.202	0.274	0.366	0.426
	0.09	0.102	0.15	0.188		0.332	0.405	0.585	0.655
	0.04	0.06	0.064	0.086		0.092	0.125	0.192	0.265
	0.05	0.06	0.08	0.1		0.16	0.24	0.28	0.3
	0.08	0.1	0.1	0.14		0.258	0.32	0.46	0.646
	0.012	0.015	0.022	0.022		0.05	0.09	0.166
	0.06	0.06	0.09	0.12		0.18	0.28	0.32	0.43
	0.08	0.1	0.14	0.17		0.34	0.425	0.556	0.5
	0.08	0.1	0.12	0.15		0.25	0.36	0.452
Mean	0.0547273	0.0681818	0.0874545	0.112091		0.191545	0.261	0.352091	0.432889
	0.0253025	0.0296338	0.0390701	0.0500449		0.0955022	0.111783	0.143594	0.14305
SEM	0.007629	0.00893493	0.0117801	0.0150891		0.028795	0.0337038	0.0432953	0.0476834
R111K	0.062								0.435
	0.09	0.1	0.137	0.148		0.348	0.35	0.373	0.45
	0.05	0.07	0.12	0.123		0.24	0.279	0.367	0.59
	0.034	0.06	0.08	0.06		0.11	0.131	0.19	0.23
	0.075	0.068	0.08	0.092		0.165
	0.054	0.073	0.162	0.115		0.28	0.44	0.494	0.577
	0.047								0.459
	0.016								0.232
	0.035								0.446
	0.092								0.616
	0.146								0.527
	0.06		0.075
	0.06	0.06	0.062	0.084		0.16	0.308
	0.043		0.064	0.067		0.108			0.29
Mean	0.0617143	0.0718333	0.0975	0.0984286		0.201571	0.3016	0.356	0.441091
	0.0320323	0.014784	0.0372789	0.0317535		0.0906235	0.113085	0.12518	0.137908
SEM	0.00856098	0.00603554	0.0131801	0.0120017		0.0342525	0.0505733	0.0625899	0.0415809
R111S	0.08							0.756	0.728
	0.18	0.232	0.309	0.332		0.433	0.644	0.8	0.9
	0.051	0.06	0.088	0.113		0.389	0.45	0.48
	0.338	0.332	0.423	0.425		0.536	0.625	0.71	0.775
	0.12	0.11	0.21	0.23		0.366	0.66	0.873
	0.319	0.36	0.386	0.545		0.698	0.814	0.832	0.876
	0.274
	0.245
	0.326	0.376	0.412	0.43		0.665	0.76	0.8
	0.083
	0.043	0.046	0.063
	0.304	0.314	0.414	0.513		0.634	0.814	0.815	0.919
	0.1	0.144	0.178	0.252		0.564	0.888	0.889	0.98
	0.085	0.112	0.181	0.199		0.376	0.456	0.607	0.743
	0.014	0.018	0.0237	0.043		0.084	0.121
	0.201	0.246	0.27	0.515		0.613	0.72	0.812
	0.38	0.425
	0.04	0.08
	0.175	0.205	0.279
	0.01	0.026	0.036	0.052		0.06	0.173	0.268	0.446
Mean	0.1684	0.192875	0.233764	0.304083		0.4515	0.59375	0.720167	0.795875
	0.121766	0.136643	0.144744	0.182133		0.211298	0.24776	0.183618	0.167577
SEM	0.0272277	0.0341608	0.0386846	0.0525771		0.0609966	0.0715221	0.053006	0.0592475
S51A	0.03	0.04
	0.09	0.11	0.116	0.147		0.177
	0.03	0.05	0.052	0.063		0.13
	0.02	0.04	0.04	0.044		0.126
	0.02	0.03
	0.01	0.015	0.019	0.019		0.044	0.042	0.062
	0.02	0.025	0.038	0.05		0.08	0.171	0.267	0.395
	0.448	0.498	0.582	0.665
	0.06	0.08	0.09	0.11		N/A	0.265	0.338	0.469
	0.045	0.056	0.07	0.07		0.149	0.244	0.358	0.467
	0.038	0.06	0.092	0.133		0.207	0.249	0.437	0.611
	0.07	0.125
	0.033								0.307
	0.038								0.373
Mean	0.0411667	0.0616	0.0711429	0.0881429		0.144833	0.23225	0.35	0.437
	0.0218791	0.0335665	0.029549	0.0414706		0.0440337	0.0418041	0.069919	0.104843
SEM	0.00631597	0.0106147	0.0111685	0.0156744		0.0179767	0.0209021	0.0349595	0.0428019

## Sheet: Supplementary Fig. 8A
Voltage	-100	-75	-50	-25	0	25	50	75	100	125	150	175	200	Voltage in mV, open probability in number
WT	0.035	0.037	0.05	0.06		0.1	0.17	0.24	0.35
	0.06	0.06	0.09	0.1		0.17	0.27
	0.06								0.57
	0.09	0.11	0.11	0.19		0.28	0.41	0.56	0.51
	0.08	0.04	0.04	0.06		0.1	0.2	0.31	0.44
	0.02	0.04	0.04	0.07		0.05	0.08	0.18	0.26
										0.453	0.609	0.73	0.79
										0.64	0.661
										0.79	0.84
										0.434	0.48	0.59	0.67
												0.626
													0.75
													0.59
Mean	0.0575	0.0574	0.066	0.096		0.14	0.226	0.3225	0.426	0.57925	0.6475	0.648667	0.7
	0.0264102	0.0308026	0.0320936	0.0550454		0.0891628	0.12341	0.167008	0.123814	0.168466	0.149195	0.0727003	0.0886942
SEM	0.0107819	0.0137753	0.0143527	0.0246171		0.0398748	0.0551906	0.083504	0.0553715	0.0842332	0.0745973	0.0419735	0.0443471
Y26F	0.342	0.361	0.435	0.447		0.695	0.689	0.809	0.864	0.905	0.948	0.967	0.983
	0.375	0.414	0.325	0.41		0.558	0.634	0.733	0.827	0.917	0.953	0.954	0.978
	0.13	0.124	0.164	0.196		0.459	0.545	0.685	0.703	0.852	0.898	0.937	0.95
	0.103	0.108	0.126	0.169		0.242	0.331	0.364	0.5	0.68	0.79	0.85	0.91
	0.1	0.09	0.1	0.134		0.279	0.303	0.526	0.573	0.675	0.794	0.814	0.9
	0.08	0.117	0.136	0.133		0.268	0.423	0.547	0.666	0.753	0.854	0.848	0.915
	0.033	0.042	0.055	0.065		0.137	0.2	0.289	0.385	0.509	0.6	0.761
	0.074	0.09	0.127	0.158		0.222	0.348	0.401	0.475	0.515	0.71	0.827	0.784
	0.202	0.26	0.286	0.347		0.421	0.583	0.667	0.726	0.847	0.908	0.936	0.934
	0.273	0.343	0.361	0.417		0.555	0.671	0.787	0.814	0.887	0.926	0.953	0.963
	0.017	0.027	0.023	0.033		0.052	0.096	0.136	0.204	0.292	0.442	0.523	0.611
	0.035	0.054	0.076	0.097		0.265	0.364	0.463	0.582	0.7	0.817	0.867	0.859
Mean	0.147	0.169167	0.1845	0.217167		0.346083	0.43225	0.533917	0.609917	0.711	0.803333	0.853083	0.889727
	0.122698	0.136813	0.133216	0.147272		0.191231	0.191849	0.211062	0.196885	0.192672	0.15431	0.12319	0.108821
SEM	0.0354198	0.0394945	0.0384561	0.0425138		0.0552037	0.055382	0.0609282	0.0568358	0.0556196	0.0445456	0.0355618	0.0328108
R120A	0.133	0.171	0.194	0.207		0.344	0.608
	0.056	0.054	0.082	0.09		0.209	0.287	0.417	0.545	0.674	0.786	0.783	0.85
	0.309	0.368	0.42
	0.338	0.353	0.435	0.389		0.652	0.751	0.812	0.89	0.878	0.97	0.96
	0.217	0.281	0.29	0.377		0.381	0.603	0.742	0.846	0.92	0.94	0.96
	0.282	0.333	0.376	0.388		0.617
	0.06	0.08	0.102
	0.05	0.067	0.09	0.095		0.216	0.321	0.436
	0.063	0.083	0.094	0.134		0.263	0.39	0.543	0.698
	0.162						0.65	0.813	0.85	0.928	0.935	0.97
	0.06		0.09						0.558	0.71	0.79	0.816	0.9
	0.18	0.218	0.242	0.324		0.421	0.557	0.655	0.759	0.826	0.88	0.895	0.944
	0.122	0.175	0.212	0.249
	0.113	0.169	0.276	0.31		0.45	0.55	0.606
	0.095	0.14	0.142	0.242		0.463	0.552	0.722	0.771	0.879	0.949
	0.26	0.347	0.416	0.509		0.667	0.77	0.8	0.891	0.954	0.978	0.998
	0.148	0.19	0.257	0.307		0.462	0.655	0.764	0.822	0.9	0.96	0.966	0.995
	0.106	0.106	0.151	0.193		0.392
	0.137	0.171	0.215	0.236		0.419	0.518	0.657	0.737
	0.034	0.044	0.078	0.132		0.196	0.347
	0.097	0.107	0.126	0.153		0.272
	0.04	0.032	0.056	0.079		0.186	0.288	0.328	0.561
	0.044	0.08	0.083	0.1		0.187	0.302	0.345	0.373
	0.135136	0.1699	0.201571	0.239278		0.379588	0.502733	0.617143	0.715462	0.852111	0.909778	0.9185	0.92225
	0.0905335	0.108941	0.123449	0.123487		0.158264	0.165158	0.174774	0.16034	0.0981306	0.0745365	0.0793653	0.0618621
	0.0188775	0.0237729	0.0263194	0.0283299		0.0373031	0.0412894	0.0467102	0.0444703	0.0327102	0.0248455	0.0280599	0.030931
C153A	0.006	0.007	0.01	0.012		0.02	0.038	0.064	0.086
	0.007	0.011	0.014	0.015		0.026	0.072	0.106
	0.021	0.026	0.034	0.037		0.086	0.127	0.21
	0.276	0.411	0.335	0.438		0.75	0.756	0.853	0.918
	0.007	0.009	0.009	0.015		0.025	0.051	0.091	0.123
	0.008	0.012	0.018	0.023		0.049	0.076	0.105	0.172	0.255	0.336	0.463	0.608
	0.07	0.078	0.178	0.153		0.284	0.383	0.505	0.701	0.888	0.86	0.896	0.86
	0.027	0.076	0.157
	0.008	0.011	0.014	0.015
	0.042	0.072	0.08	0.091		0.183	0.36	0.44	0.5	0.733	0.698	0.846
	0.008	0.008	0.015	0.018		0.033	0.046	0.085	0.108	0.156	0.212	0.269
	0.028	0.043	0.06	0.077		0.105	0.233	0.323	0.433
	0.014	0.016
	0.126	0.235	0.542	0.536		0.732	0.83	0.827	0.799	0.967	0.939	0.962	0.991
	0.04	0.04	0.054	0.051		0.148	0.24	0.317	0.462	0.522	0.674	0.809	0.855
	0.008	0.01	0.016	0.02		0.03	0.054	0.082	0.127	0.165
	0.012	0.016	0.029	0.038		0.063	0.076	0.116	0.165	0.242
	0.264	0.314	0.431	0.483		0.754	0.93	0.966	0.987	0.996	0.998	0.989	0.998
	0.013	0.018	0.025
	0.08	0.096	0.123	0.115		0.291	0.362	0.506	0.636	0.786	0.792	0.866	0.933
	0.184	0.245	0.298	0.41		0.484	0.618	0.686	0.786	0.886	0.934	0.927	0.979
	0.004	0.007	0.011	0.02		0.045	0.077	0.135	0.196	0.308	0.516	0.577	0.628
Mean	0.0569545	0.0800455	0.11681	0.135105		0.228222	0.296056	0.3565	0.449937	0.575333	0.6959	0.7604	0.8565
	0.082165	0.114176	0.155325	0.181421		0.267317	0.296715	0.30307	0.318995	0.333865	0.266615	0.241164	0.157185
SEM	0.0175176	0.0243423	0.0338948	0.0416208		0.0630073	0.0699363	0.0714343	0.0797486	0.0963786	0.0843111	0.0762627	0.0555733
C153A_Y26F	0.03	0.039	0.057	0.045		0.14	0.198	0.284	0.482
	0.11	0.133	0.188	0.326		0.33	0.462	0.624
	0.042	0.057	0.061	0.123
	0.014	0.021	0.027	0.054		0.096	0.248	0.298	0.418	0.57	0.696	0.673	0.862
	0.012	0.018	0.023	0.042		0.07	0.146	0.203	0.26
	0.049	0.07	0.089	0.125		0.22	0.323	0.42	0.565	0.657	0.777
	0.318	0.372	0.379	0.376		0.585	0.706	0.788	0.819	0.909	0.931
	0.242	0.266	0.334	0.284		0.512	0.658	0.67
	0.273	0.318	0.354	0.376		0.574	0.678	0.715	0.82	0.914	0.904	0.958	0.956
	0.007	0.014	0.033	0.036		0.039	0.082	0.075	0.088	0.164
	0.015	0.026	0.037	0.059		0.133	0.209	0.286	0.394	0.508	0.646	0.706	0.807
	0.02	0.033	0.037	0.062		0.102	0.123	0.202	0.245
	0.027	0.036	0.043	0.059		0.149	0.162	0.188	0.29	0.32
	0.027	0.062	0.097	0.061		0.178	0.307	0.346	0.491	0.546	0.641	0.78	0.922
	0.039	0.056	0.073	0.086
	0.12	0.145	0.219	0.242		0.424	0.596	0.729	0.753	0.835	0.88	0.907	0.877
	0.153	0.272	0.327	0.437		0.633	0.763	0.847	0.878	0.921	0.964	0.964
	0.1	0.139	0.186	0.237		0.327	0.478	0.707	0.706	0.835	0.896	0.937	0.959
	0.013	0.024	0.031	0.044		0.1	0.165	0.225	0.359	0.443	0.618	0.722	0.765
Mean	0.0847895	0.110579	0.136579	0.161789		0.271294	0.370824	0.447471	0.504533	0.635167	0.7953	0.830875	0.878286
	0.0962512	0.113334	0.126589	0.13757		0.20226	0.233497	0.254487	0.243798	0.252515	0.13488	0.122999	0.0737647
SEM	0.0220815	0.0260007	0.0290414	0.0315607		0.0490552	0.0566312	0.061722	0.0629483	0.0728948	0.0426529	0.0434866	0.0278805
C153A_R120A	0.045	0.056	0.073	0.124		0.216	0.335	0.445	0.55	0.7	0.76	0.84	0.9
	0.04	0.05	0.07	0.1		0.23	0.338	0.467
	0.03	0.03	0.05	0.06		0.188	0.272	0.45	0.55	0.68
	0.03	0.04	0.046	0.04		0.09	0.135	0.2	0.26
	0.06	0.07	0.08	0.25		0.41	0.59	0.65	0.78
	0.06	0.06	0.08	0.09		0.277	0.36	0.5	0.612	0.74	0.85
	0.1	0.146	0.21	0.27		0.41	0.56	0.68	0.81	0.84	0.88	0.91
	0.1	0.155	0.18	0.26		0.31
	0.04	0.06	0.07	0.1		0.19	0.22	0.34	0.5	0.61	0.55	0.71	0.77
	0.12	0.15	0.15	0.2		0.34	0.41	0.5	0.57
	0.05	0.06	0.07	0.09		0.133	0.2	0.256
	0.03	0.03	0.033	0.043		0.08	0.11	0.168	0.23	0.28	0.385	0.583	0.615
	0.1	0.114	0.23	0.31		0.41	0.5	0.632	0.73	0.8	0.844	0.93	0.941
	0.05	0.05	0.06	0.064
	0.09	0.1	0.11	0.15		0.25	0.31	0.36	0.55	0.53	0.67	0.81	0.88
	0.2	0.283	0.33	0.333		0.44	0.666	0.76	0.9
Mean	0.0715625	0.090875	0.115125	0.15525		0.264933	0.357571	0.457714	0.586833	0.6475	0.705571	0.797167	0.8212
	0.0452297	0.0663474	0.0828548	0.0998562		0.119275	0.170572	0.181121	0.20279	0.178466	0.183323	0.131027	0.13149
SEM	0.0113074	0.0165869	0.0207137	0.0249641		0.0307968	0.0455872	0.0484068	0.0585406	0.0630971	0.0692895	0.0534917	0.0588043

## Sheet: Supplementary Fig. 3
Left lane: Marker; Second lane: SthK Y26F as shown in Supplementary Fig. 3A.									Left lane: Marker; Fourth lane: SthK Y26F and MSP1E3 as shown in Fig. S3B.

## Sheet: Supplementary Fig. 5
Left lane: Marker; Second lane: SthK R120A as shown in Supplementary Fig. 5A.								Left lane: marker; Second lane: SthK R120A and MSP1E3 as shown in Supplementary Fig. 5B.
